# Supplementary material for: Pathway Analysis of Allulose as a Sugar Substitute in Mitigating Thrombotic Risks in Sickle Cell Disease Patients
Source: Nutrients. 2024 Dec 12;16(24):4295. doi: 10.3390/nu16244295 (PMC11678832; doi:10.3390/nu16244295)
Supplement: Supplementary file 1 [file nutrients-16-04295-s001.zip]

Archive with 1 entries (1 files):
- nutrients-3268464-supplementary.pdf
